# Supplementary material for: IRF2BP2-deficient microglia block the anxiolytic effect of enhanced postnatal care
Source: Sci Rep. 2017 Aug 29;7:9836. doi: 10.1038/s41598-017-10349-3 (PMC5575313; doi:10.1038/s41598-017-10349-3)
Supplement: Supplementary file 1 — Supplementary Table S1 [file 41598_2017_10349_MOESM1_ESM.xlsx]

## Sheet: 101 genes
Rank	gene_symbol.x	WTt/c log_FC	Kot/c log_FC	WTc/Koc log_FC	WTt/KOt log_FC	WTt/c p	KOt/c p	WTc/KOc p	WTt/KOt p	WT-NH1	WT-NH2	WT-NH3	WT-H1	WT-H2	WT-H3	KO-NH1	KO-NH2	KO-NH3	KO-H1	KO-H2	KO-H3
1	Ptgds	-2.16	2.553	2.589	-2.107	0.00077	7e-07	4.6e-07	0.0039	43582	61005	12891	11633	10573	4077	9771	5547	5609	14056	48872	59894
2	Prg4	-3.716	4.123	4.733	-3.076	4.8e-07	0.015	8.1e-12	0.2	367	616	102	43	19	20	12	10	22	9	332	414
3	Bpifa1	-7.176	6.239	7.393	-6.007	0.0018	0.015	0.001	0.02	19	188	0	1	0	0	0	1	0	78	1	20
4	Itih2	-2.155	1.831	2.078	-1.894	0.0025	0.015	0.0056	0.0039	691	675	127	111	132	91	125	145	109	206	400	742
5	Tspan8	-3.8	3.174	3.301	-3.652	0.00057	0.043	0.0032	0.012	42	44	8	4	1	1	0	4	5	8	29	54
6	Car13	-2.416	1.843	2.294	-1.946	4.8e-07	0.13	7.2e-07	0.058	167	198	92	28	34	23	33	36	30	46	104	208
7	Rps2-ps13	-7.626	0.321	8.176	0.247	3.2e-06	1	4.6e-07	1	14	3840	4094	14	13	13	10	11	8	11	13	12
8	Cyp2f2	-3.873	1.714	2.368	-3.207	3.6e-06	1	0.78	0.0039	62	141	27	2	5	8	0	43	4	66	14	75
9	Cga	-5.721	1.175	2.378	-4.492	5.7e-06	1	1	0.0076	249	233	14	4	5	0	0	100	0	77	6	145
10	Cdh1	-3.417	2.892	3.246	-3.041	8.2e-06	0.13	8e-06	0.075	334	453	66	38	25	17	24	33	39	18	218	477
11	Slc17a7	1.493	-0.887	-1.956	0.434	1.8e-05	1	0.66	1	1239	1404	973	2348	2523	5308	260	3124	11667	1454	1423	5260
12	Osr1	-3.284	2.999	3.51	-2.751	3e-05	0.13	8e-06	0.18	360	282	47	23	27	20	16	19	30	12	160	342
13	Foxc2	-2.813	2.34	2.733	-2.395	6.3e-05	0.61	0.00016	0.36	182	233	52	27	26	13	15	35	25	12	102	266
14	Slc47a1	-2.767	2.241	2.999	-1.992	0.00011	1	6.2e-07	1	303	419	150	81	29	17	24	68	24	12	151	391
15	Slc22a6	-3.243	2.36	2.979	-2.606	0.00021	0.55	0.0012	0.22	626	536	58	38	52	37	41	49	76	20	269	559
16	Mpzl2	-2.852	2.783	3.113	-2.498	0.00021	0.13	5.2e-06	0.34	174	250	49	22	31	11	23	19	16	11	127	265
17	Vsx1	-3.418	1.035	2.379	-2.034	0.00021	1	0.007	1	14	28	18	1	4	1	4	5	3	0	8	17
18	Fmod	-2.94	2.102	2.758	-2.269	0.00022	0.34	0.00072	0.14	2573	1971	242	206	256	159	194	269	296	128	1089	2038
19	Slc26a7	-2.441	1.524	2.307	-1.64	0.00025	1	0.00054	0.86	250	369	90	57	46	26	66	53	34	30	132	279
20	Kcnj13	-3.946	1.636	1.874	-3.692	0.00026	1	1	0.0013	98	129	9	6	5	3	0	4	67	14	69	130
21	Ogn	-2.968	2.175	2.621	-2.508	0.00026	0.31	0.0025	0.058	881	991	106	62	100	89	87	145	113	71	457	1027
22	Slc13a4	-3.013	2.292	2.819	-2.469	0.0004	0.13	0.0012	0.048	1220	1145	117	103	128	75	142	91	144	88	643	1113
23	H2-Q1	-4.015	4.645	5.057	-3.589	0.00044	0.07	1.1e-05	0.25	87	142	9	8	2	5	4	0	3	1	71	118
24	Wnt6	-2.471	1.873	2.349	-1.979	0.00044	0.55	0.0012	0.25	248	225	51	30	35	30	30	41	38	26	127	249
25	Gm15487	-2.892	-0.135	3.047	0.3	0.00044	1	0.00026	1	214	2366	2247	185	232	233	174	262	190	190	221	159
26	Cd74	-1.466	0.703	1.393	-0.763	0.00059	1	0.0012	1	623	755	342	176	256	190	205	245	251	152	579	412
27	Aldh1a2	-2.505	2.288	2.666	-2.108	0.0007	0.13	2.9e-05	0.27	841	763	158	97	153	58	107	83	107	73	424	953
28	PISD	-1.093	-1.687	0.507	1.107	0.00087	0.13	1	0.039	7555	7320	8134	2281	3129	5373	8501	1389	7482	1828	2308	1258
29	Serpind1	-1.967	1.821	2.072	-1.701	0.00091	0.13	0.00026	0.23	396	450	142	76	116	59	88	100	64	87	318	486
30	Gm12829	-4.313	2.909	3.685	-3.511	0.001	1	0.0046	0.35	39	28	4	1	1	1	3	0	2	0	16	27
31	Anxa1	-1.556	0.352	1.24	-0.656	0.0013	1	0.067	1	329	334	153	78	102	98	100	158	112	117	92	263
32	Apod	-0.531	0.387	0.218	-0.689	0.0015	1	1	0.00013	7332	8128	6989	4917	5568	5058	5784	7684	7233	8541	10023	8505
33	Spp1	-1.568	1.121	1.48	-1.196	0.0015	0.49	0.0061	0.2	790	953	323	210	273	213	220	310	264	272	709	744
34	Mrc2	-1.239	0.605	1.1	-0.729	0.0015	1	0.0089	1	1090	1114	541	413	421	329	479	467	426	356	696	1036
35	Sphk1	-2.218	1.865	2.14	-1.928	0.0018	0.4	0.011	0.14	218	170	46	29	30	33	21	34	50	34	134	214
36	Ubc	0.942	-0.245	-1.236	-0.038	0.0018	1	2.9e-12	1	1427	1074	1090	2701	2672	1532	2819	3104	3158	3343	3366	953
37	Gm9825	-3.165	0.066	3.577	0.356	0.0018	1	0.00027	1	30	440	425	44	26	29	21	32	28	30	30	24
38	Clec12a	-2.906	0.756	2	-1.603	0.0018	1	0.077	1	28	18	12	3	4	1	1	6	8	1	18	7
39	Gfap	-0.845	-0.076	0.209	-0.548	0.0018	1	1	1	19480	11894	12385	7200	9788	7372	9075	19213	12345	5344	11671	21544
40	Thbd	-1.529	1.044	1.445	-1.115	0.0022	0.82	0.012	0.25	1406	1027	413	315	341	329	303	463	354	360	766	1184
41	Cyp26b1	-1.631	0.714	1.16	-1.17	0.0022	1	0.65	0.66	516	318	172	119	95	111	85	127	271	127	203	460
42	Islr	-1.522	1.17	1.703	-0.975	0.0022	1	0.001	1	979	961	345	314	241	241	188	294	271	196	613	884
43	Igf2	-2.363	1.261	1.554	-2.057	0.0023	1	0.43	0.11	19930	8526	2058	1425	2086	2419	1744	4693	4707	1947	5434	19321
44	Gm11404	5.854	-0.008	-5.503	0.503	0.0025	1	0.29	1	0	0	0	8	8	6	0	11	4	7	7	2
45	Slc6a12	-3.243	2.764	2.982	-3.005	0.0027	0.47	0.015	0.18	219	235	14	18	17	13	13	17	34	6	142	279
46	Ppp1r3b	-1.483	1.072	1.309	-1.231	0.0027	0.89	0.023	0.25	205	231	121	71	79	49	101	74	66	117	133	257
47	Lyz2	-1.312	0.453	2.097	0.347	0.0027	1	2.9e-12	1	359	423	493	203	210	101	100	114	105	96	146	196
48	Fgl2	-1.439	1.025	1.362	-1.088	0.0027	1	0.022	1	464	379	192	128	140	113	134	184	113	97	236	546
49	Prdm6	-3.317	2.543	2.957	-2.863	0.0029	1	0.019	0.5	78	81	8	7	7	2	7	2	13	2	43	88
50	Slc6a13	-2.237	1.858	1.93	-2.15	0.0038	0.12	0.025	0.017	881	680	130	124	149	84	128	183	164	180	465	1076
51	Asgr1	-2.286	1.971	1.749	-2.472	0.0041	0.62	0.027	0.23	66	81	26	9	20	7	18	16	21	14	54	146
52	AI607873	-2.492	0.342	1.246	-1.57	0.0046	1	0.91	1	31	24	13	6	4	2	4	15	11	8	10	21
53	Itgbl1	-2.073	1.833	2.198	-1.694	0.0048	0.49	0.0025	0.51	142	93	34	23	22	19	20	23	19	24	52	146
54	Mrgprf	-1.953	1.005	1.121	-1.823	0.0055	1	1	0.0076	160	108	41	25	29	25	23	20	110	61	93	150
55	Adamtsl3	-1.441	0.883	1.299	-1.012	0.0056	1	0.038	1	292	358	141	100	94	96	112	125	108	88	164	383
56	Crabp2	-2.319	2.587	2.643	-2.24	0.0064	0.13	0.0016	0.25	233	227	41	42	37	20	31	15	40	25	140	349
57	Mrc1	-1.735	0.333	0.638	-1.407	0.0064	1	1	0.94	321	223	124	71	93	36	69	204	187	75	111	391
58	Col6a1	-1.455	0.486	1.007	-0.921	0.0067	1	0.42	1	1828	995	516	338	447	433	434	648	700	411	515	1569
59	Colec12	-1.117	0.422	0.823	-0.703	0.0078	1	0.26	1	1272	1115	552	435	469	450	575	638	568	338	856	1192
60	Dapl1	-2.303	2.148	2.43	-1.989	0.0082	0.27	0.00097	0.56	40	44	20	11	9	1	9	4	7	10	31	50
61	Ifi27l2a	-1.468	0.733	1.119	-1.069	0.0082	1	0.18	0.86	65	86	54	28	25	21	40	29	33	33	68	67
62	Aebp1	-1.205	1.012	1.441	-0.763	0.0088	0.84	0.0026	1	2579	2960	1090	1008	1152	715	1215	797	606	807	1849	2626
63	Trabd2b	-1.453	0.973	1.037	-1.373	0.01	1	0.97	0.56	187	191	92	42	65	64	41	65	140	61	144	275
64	Rbp1	-1.025	0.906	0.988	-0.929	0.01	1	0.039	0.86	640	645	373	274	280	261	270	291	336	287	473	920
65	H2-Ab1	-1.626	1.12	1.825	-0.906	0.01	1	0.0025	1	185	261	113	63	84	33	83	51	35	44	210	115
66	Bnc2	-1.427	0.634	1.153	-0.894	0.01	1	0.18	1	71	60	48	22	24	20	21	37	28	34	35	66
67	Lrg1	-1.912	2.755	2.023	-2.658	0.012	0.31	0.0053	0.32	31	57	27	7	8	16	11	7	11	170	16	18
68	Shisa3	-1.401	0.407	1.079	-0.724	0.013	1	0.4	1	80	65	53	21	23	30	25	48	26	26	35	72
69	D330041H03Rik	-1.66	0.323	1.431	-0.547	0.014	1	0.17	1	59	195	167	50	42	42	37	55	76	71	75	64
70	Gm4366	-1.512	-0.909	0.708	0.118	0.015	1	1	1	653	772	218	230	165	181	760	172	145	187	197	189
71	Slc6a20a	-1.624	1.206	1.314	-1.502	0.017	1	0.23	0.32	1292	1277	288	284	358	283	299	519	412	233	1019	1588
72	Pitx1	-3.667	1.003	2.839	-1.805	0.017	1	0.88	1	78	113	6	5	10	0	0	28	0	32	1	25
73	Nphs2	-3.285	2.608	3.67	-2.207	0.019	1	0.0067	1	101	36	5	6	5	2	4	5	2	0	15	56
74	Gm43305	-4.641	-2.754	-0.863	-2.757	0.019	1	1	1	3	139	11	1	0	4	285	7	3	0	1	42
75	Wfdc2	-2.913	1.334	1.518	-2.714	0.02	1	1	0.012	27	40	5	3	1	4	3	10	14	30	12	26
76	Bmp6	-1.496	1.164	1.488	-1.157	0.02	1	0.024	0.89	633	565	194	153	213	126	186	202	143	149	337	706
77	Arsi	-1.928	1.39	2.113	-1.208	0.02	1	0.0094	1	61	37	23	15	7	9	10	14	6	5	14	60
78	Thbs2	-0.8	0.295	0.684	-0.398	0.02	1	0.17	1	662	859	619	423	430	376	469	505	454	430	605	716
79	Ranbp3l	-1.766	1.716	1.829	-1.637	0.024	1	0.022	0.86	334	279	73	75	51	75	54	69	84	40	164	473
80	9630028B13Rik	-2.216	1.498	1.374	-2.321	0.024	1	0.67	0.89	71	45	13	9	10	8	22	15	16	4	21	125
81	Htra3	-1.02	0.391	0.762	-0.638	0.025	1	0.45	0.94	583	477	300	212	238	221	299	287	275	298	350	481
82	Emilin1	-1.335	0.636	1.067	-0.891	0.025	1	0.29	1	374	217	148	115	83	94	101	142	135	104	157	326
83	Slc22a2	-3	2.428	2.848	-2.568	0.029	0.47	0.043	0.25	57	25	5	5	2	3	2	3	7	6	18	44
84	Cyp1b1	-1.527	0.961	1.272	-1.203	0.029	1	0.13	0.32	339	236	108	90	94	52	91	109	103	169	126	294
85	Plac8	-3.255	0.508	1.621	-2.142	0.029	1	1	1	13	16	3	0	1	2	2	6	3	2	2	12
86	Six2	-2.088	0.96	1.714	-1.319	0.032	1	0.42	1	54	42	12	7	9	9	8	21	5	10	23	35
87	Tmem30b	-2.289	1.918	2.794	-1.399	0.035	1	0.0078	1	22	42	10	4	6	4	1	6	4	8	9	26
88	Gjb2	-1.086	0.906	0.978	-1.001	0.038	1	0.16	0.91	1243	882	478	354	471	402	392	555	471	404	633	1620
89	Gstm2	-1.567	1.132	1.496	-1.189	0.041	0.95	0.073	0.5	199	226	64	65	54	45	66	56	64	77	114	215
90	Fgfbp1	-2.363	2.204	2.461	-2.093	0.046	0.73	0.08	0.5	145	75	15	9	16	21	4	18	23	11	66	131
91	Gm14292	-2.467	-0.247	3.088	0.894	0.046	1	0.0013	1	14	140	99	23	6	17	12	10	10	8	11	8
92	Crispld2	-1.381	0.815	1.095	-1.088	0.047	1	0.53	0.86	661	471	186	140	204	161	194	306	160	222	242	699
93	Six1	-2.467	2.24	3.003	-1.69	0.047	0.45	0.0089	0.89	60	90	12	12	14	3	3	15	3	20	18	63
94	Tbx15	-1.989	1.746	2.48	-1.232	0.047	1	0.0046	1	129	85	24	29	16	14	9	13	23	11	42	99
95	Alx3	-2.778	0.817	2.485	-1.101	0.049	1	0.12	1	75	25	6	5	5	4	8	5	6	5	19	11
96	5830444B04Rik	-0.475	-3.725	-1.356	1.93	1	6.9e-09	1	0.89	1	20	27	6	6	24	43	51	38	2	4	3
97	Rbpsuh-rs3	0.619	2.588	2.001	0.042	1	0.0042	0.42	1	95	15	12	78	91	13	10	13	9	95	73	25
98	Cd59a	0.221	0.903	0.295	-0.374	1	0.0042	1	1	1128	733	709	1214	1129	654	674	912	661	1406	1423	1371
99	Bub1b	-1.486	-1.801	-0.292	0.03	0.24	0.016	1	1	49	100	55	14	13	46	119	96	53	20	25	32
100	Pik3c2g	-0.165	-2.447	-0.222	2.073	1	0.026	1	0.23	7	27	37	8	24	31	43	32	14	5	7	4
101	Baiap2l1	-1.135	-1.984	-0.016	0.839	1	0.026	1	1	103	596	580	104	84	399	336	229	828	99	76	175
